# Supplementary material for: The NGF R100W Mutation, Associated with Hereditary Sensory Autonomic Neuropathy Type V, Specifically Affects the Binding Energetic Landscapes of NGF and of Its Precursor proNGF and p75NTR
Source: Biology (Basel). 2023 Feb 25;12(3):364. doi: 10.3390/biology12030364 (PMC10045213; doi:10.3390/biology12030364)
Supplement: Supplementary file 1 [file biology-12-00364-s001.zip]

Archive with 1 entries (1 files):
- biology-2189732-supplementary.pdf
